# Supplementary material for: Molecular Characterization of Porcine Epidemic Diarrhea Virus from Field Samples in South Korea
Source: Viruses. 2023 Dec 14;15(12):2428. doi: 10.3390/v15122428 (PMC10748127; doi:10.3390/v15122428)
Supplement: Supplementary file 1 [file viruses-15-02428-s001.zip]

Archive with 1 entries (1 files):
- viruses-2723508-supplementary.pdf
